# Supplementary material for: Environmental filtering rather than dispersal limitation dominated plant community assembly in the Zoige Plateau
Source: Ecol Evol. 2022 Jul 11;12(7):e9117. doi: 10.1002/ece3.9117 (PMC9272205; doi:10.1002/ece3.9117)
Supplement: Supplementary file 2 — Appendix S2 [file ECE3-12-e9117-s002.xlsx]

## Sheet: Appendix S2
				Family (Latin names)
				Gramineae	Gramineae	Gramineae	Gramineae	Gramineae	Gramineae	Gramineae	Gramineae	Gramineae	Gramineae	Gramineae	Gramineae	Cyperaceae	Cyperaceae	Cyperaceae	Cyperaceae	Cyperaceae	Cyperaceae	Leguminosae	Leguminosae	Leguminosae	Leguminosae	Compositae	Compositae	Compositae	Compositae	Compositae	Compositae	Compositae	Compositae	Compositae	Compositae	Compositae	Compositae	Compositae	Compositae	Rosaceae	Rosaceae	Rosaceae	Rosaceae	Ranunculaceae	Ranunculaceae	Ranunculaceae	Ranunculaceae	Ranunculaceae	Ranunculaceae
Altitude	Plot number	Longitude	Latitude	Elymus nutans Griseb.	Poa pratensis L.	Stipa capillata L.	Stipa aliena Keng	Ptilagrostis dichotoma Keng ex Tzvel.	Koeleria macrantha (Ledeb.) Schult.	Roegneria nutans (Keng) Keng	Helictotrichon tibeticun (Roshev.) Holub	Elymus atratus (Nevski) Hand.-Mazz.	Festuca rubra L.	Deschampsia cespitosa (Linnaeus) P. Beauvois	Ptilagrostis concinna (Hook. f.) Roshev.	Kobresia humilis (C. A. Mey ex Trauvt.) Sergievskaya.	Kobresia pygmaea (C. B. Clarke) C. B. Clarke	Carex moorcroftii Falc. ex Boott	Kobresia kansuensis Kukenth.	Kobresia capillifolia (Decne.) C. B. Clarke	Trichophorum distigmaticum (Kukenthal) T. V. Egorova	Caragana jubata (Pall.) Poir.	Tibetia himalaica (Baker) Tsui	Astragalus polycladus (Baker) H. B. Cui	Hedysarum sikkimense Benth. ex Baker	Cirsium souliei（Franch.）Mattf.	Saussurea nigrescens Maxim.	Taraxacum mongolicum Hand.-Mazz.	Ligularia virgaurea (Maxim.) Mattf.	Saussurea leontodontoides (DC.) Sch.	Ajania tenuifolia (Jacq.) Tzvel.	Saussurea stella Maxim.	Saussurea hieracioides Hook. f.	Anaphalis lactea Maxim., 1881	Saussurea nigrescens Maxim	Leontopodium haplophylloides Hand.-Mazz.	Cremanthodium lineare Maxim.	Pyrethrum tatsienense (Bur. et Franch.) Ling ex Shih.	Aster flaccidus Bunge.	Potentilla fruticosa (L.) Rydb.	Potentilla saundersiana Royle	Potentilla fragarioides L.	Potentilla anserine L.	Anemone obtusiloba D. Don	Anemone rivularis Buch.-Ham. ex DC.	Callianthemum pimpinelloides (D. Don) Hook.f. & Thomson	Thalictrum alpinum L.	Ranunculus longicaulis var. nephelogenes (Edgew.) L. Liou	Trollius farreri Stapf
				%	%	%	%	%	%	%	%	%	%	%	%	%	%	%	%	%	%	%	%	%	%	%	%	%	%	%	%	%	%	%	%	%	%	%	%	%	%	%	%	%	%	%	%	%	%
S1	1	102.159	34.0553	3.98	3.36	2.14	2.45	2.75	2.45	3.06	0.31	2.75	2.45	1.53	0	1.53	4.89	2.75	0.61	1.83	3.06	0	1.53	0.92	0.92	3.06	1.53	2.14	0.61	0.61	1.22	0.61	0	1.83	1.22	1.83	0.61	0	1.53	0	1.53	0.61	1.53	2.14	1.53	0.31	0	1.22	0.61
S1	2	102.16	34.0553	4.38	2.81	2.5	2.19	2.5	0.94	2.81	0	1.88	2.81	1.25	0	1.88	4.69	3.13	1.25	1.56	2.81	0	1.88	0.31	1.25	2.5	1.25	1.56	0	0.31	0.94	1.56	0.63	1.56	1.88	1.88	0.94	0.31	1.25	0	2.81	0.94	1.88	1.88	1.88	0	0	1.56	0.31
S1	3	102.159	34.0553	4.73	2.96	2.37	1.48	2.96	2.07	2.37	0	2.37	2.66	1.48	0	2.07	4.14	2.37	1.48	1.78	2.37	0	1.48	1.18	1.78	2.66	1.48	1.78	0.59	0.59	1.48	1.18	0.3	2.66	2.66	0.89	0.59	0.3	1.18	0	1.48	1.18	1.18	2.66	1.48	0	0	0.89	0.59
S1	4	102.16	34.0552	4.76	2.68	2.68	1.19	2.68	1.49	3.27	0	2.68	2.38	1.79	0	2.68	3.57	2.08	1.79	1.79	1.49	0	0.6	1.49	1.49	2.98	1.19	0.6	0.3	0.6	0.89	0.89	0.3	1.49	1.49	1.49	1.19	0	1.49	0.6	2.38	1.49	1.49	2.38	1.19	0	0	1.49	0.89
S1	5	102.159	34.0558	4.26	3.65	2.43	1.52	2.43	0.91	2.74	0	2.74	2.13	2.13	0	2.13	4.56	2.74	1.22	1.52	2.13	0	1.82	0.91	2.13	2.43	1.52	1.22	0	0.3	1.22	0.61	0	1.82	2.13	1.22	1.52	0	1.22	0.3	1.82	1.22	0.91	1.52	1.52	0	0	1.82	0.61
S1	6	102.159	34.0555	3.99	2.45	2.76	1.23	2.15	1.84	2.45	0	3.07	2.76	2.45	0.31	1.84	4.29	2.15	0.92	1.23	2.76	0.31	0.92	1.53	1.53	2.45	1.23	1.53	0	0.61	0.92	1.53	0	2.15	1.84	1.23	0.92	0	0.92	0	2.15	0.92	2.15	1.84	1.84	0	0	1.23	0.31
S1	7	102.159	34.056	3.23	3.23	2.35	1.47	2.93	1.17	2.35	0	2.35	2.35	2.64	0	1.47	4.11	1.76	1.17	1.17	2.64	0	0.88	1.17	1.76	2.64	1.76	0.88	0	0.88	1.47	1.17	0	2.35	1.17	1.76	0.59	0	1.47	0	1.76	1.17	2.35	2.64	1.17	0	0.29	1.47	0.59
S1	8	102.159	34.0557	4.83	3.93	2.11	1.21	2.72	1.21	2.11	0.3	2.72	3.02	1.51	0	1.81	3.93	3.32	1.21	1.81	2.72	0.3	0.91	0.91	1.81	3.02	1.51	1.21	0	1.21	1.21	1.81	0	2.11	1.21	2.11	0.3	0	1.21	0	2.42	0.91	1.81	2.42	1.81	0	0	0.91	0.6
S2	1	102.166	34.0622	3.26	3.26	2.28	2.28	3.26	2.61	2.93	0	2.61	0	0	0	5.21	4.23	2.28	0	3.26	2.93	2.93	0.65	0	1.3	1.95	1.63	1.3	1.3	0.65	0.98	0.65	1.95	1.3	0.98	0.98	0.65	0.65	0.98	3.91	3.26	0.33	1.3	1.95	0.65	0.33	0	0.98	0.65
S2	2	102.166	34.0623	3.22	2.63	1.46	2.34	2.34	1.75	2.63	0.29	2.63	0	0.29	0	4.09	4.68	1.46	0.29	2.63	2.92	2.92	0.29	0	2.05	2.05	1.75	1.46	1.46	0.29	0.58	0.88	2.05	1.46	1.17	1.17	0.29	0.88	1.17	2.92	2.34	1.46	1.46	1.17	0.88	1.17	0	1.17	1.17
S2	3	102.166	34.0625	3.66	2.74	1.83	2.13	2.44	1.52	2.44	0.3	3.05	0	0	0.3	4.57	3.96	1.22	0.3	3.05	3.35	2.74	0	0	1.52	2.13	1.22	2.13	1.83	0.91	0.61	1.22	2.44	0.91	0.91	0.91	0.3	0.61	0.91	2.74	1.83	1.83	1.22	2.13	1.22	1.52	0	0.61	1.52
S2	4	102.166	34.0622	3.7	2.47	1.85	1.85	2.78	1.23	2.47	0	2.78	0.31	0.31	0.31	4.63	3.7	1.85	0	3.4	3.7	2.47	0.93	0	1.85	1.85	1.54	1.85	0.93	0.31	0.31	1.23	2.16	1.23	0.62	1.23	0.62	0.31	1.23	3.4	2.78	0.62	1.54	1.54	0.62	1.85	0	0.31	0.93
S2	5	102.167	34.0622	3.99	2.15	2.15	2.45	2.15	2.15	3.07	0	2.15	0.31	0	0	4.29	4.6	2.15	0	3.68	3.07	2.15	0.61	0.31	1.23	2.45	1.53	1.53	0.61	0.61	0.61	1.53	1.84	0.92	0.92	0.61	0.92	0.92	1.53	3.07	2.45	1.23	0.92	2.45	0.92	1.23	0	0.61	1.23
S2	6	102.166	34.0623	3.38	1.85	1.54	1.54	2.77	2.46	2.46	0	2.46	0	0.31	0.31	4	4.92	1.85	0	3.38	3.69	2.15	0.31	0	2.15	2.15	2.46	1.23	0.31	0.31	0.31	0.92	2.46	1.23	1.23	1.54	0.62	0.62	1.23	3.38	2.15	0.92	1.85	1.85	1.23	0.92	0.31	0.92	1.23
S2	7	102.166	34.0622	3.41	2.48	1.86	1.86	2.48	1.86	2.79	0	2.79	0	0	0	4.33	4.64	1.55	0	3.72	3.41	1.86	1.24	0	1.86	1.86	0.93	0.62	1.24	1.24	0.31	0.62	2.17	1.55	1.55	1.86	0.93	0.31	1.55	3.72	1.55	0.93	1.55	2.79	0.31	1.55	0.31	0.62	0.93
S2	8	102.166	34.0623	3.87	2.26	2.26	1.29	2.26	1.94	2.26	0	2.26	0	0	0	4.84	3.87	1.61	0	3.23	3.87	2.58	0.65	0.32	2.26	1.94	1.29	0.97	0.65	0.32	0.65	0.65	1.61	1.94	1.61	2.26	0.32	0.65	0.97	3.55	1.94	0.65	1.29	2.26	0.97	0.65	0.32	0.65	1.29
S3	1	102.169	34.0506	5.98	2.79	2.79	1.99	0	1.99	3.19	0	3.19	0	0	0	2.39	5.58	0	0	2.39	3.19	1.99	1.59	0	1.2	0.8	2.79	1.2	1.2	0	0.8	1.2	3.19	0.4	1.2	1.2	0.8	0.8	1.99	2.39	1.59	0	1.2	1.99	0	0.8	0.4	0.8	2.79
S3	2	102.169	34.0507	4.6	3.07	1.92	2.3	0	1.53	2.68	0	2.68	0	0	0	2.68	5.75	0	0.38	2.68	2.68	1.53	2.3	0	1.53	1.53	2.3	1.53	0.77	0	1.15	0.77	2.68	0.77	1.53	1.53	1.15	1.15	1.92	1.92	1.92	0	1.53	1.53	0	0.38	0.38	1.15	2.3
S3	3	102.169	34.0506	4.92	2.27	2.27	1.89	0	2.65	2.27	0.38	3.41	0	0	0	1.89	6.06	0	0	1.89	2.27	2.27	1.89	0	1.89	1.14	2.65	0.76	0	0.76	0.76	1.14	3.41	0	1.89	2.27	0.76	0.38	1.89	1.52	2.27	0.38	0.76	1.89	0	0.38	0.38	0.76	1.89
S3	4	102.169	34.0506	5.54	1.48	1.85	1.48	0	2.95	2.58	0	2.58	0	0	0	2.21	5.17	0	0	1.48	2.21	2.58	2.58	0	1.48	1.48	2.95	1.11	1.11	0.37	0.37	1.48	2.58	0	2.21	1.85	0.37	0.37	2.21	1.11	2.58	0	1.85	1.48	0.37	0.37	0.37	0.37	2.21
S3	5	102.169	34.0509	5.49	1.96	1.96	1.96	0.39	2.35	2.75	0	2.35	0	0.39	0	1.57	5.88	0	0	2.35	2.75	1.57	1.18	0	2.35	1.18	3.53	1.57	0.78	0	0.39	1.18	1.96	0	1.57	2.75	0.78	1.18	1.18	1.96	1.96	0.39	1.18	1.96	0.39	0.78	0.39	0.39	1.57
S3	6	102.169	34.0506	6.23	2.72	1.95	1.56	0	1.95	2.33	0.39	2.33	0	0	0.39	2.33	5.06	0	0	1.95	1.95	1.95	1.95	0.39	2.72	1.56	1.95	1.17	0.39	1.17	0.39	1.17	1.56	0	0.78	1.95	1.17	0.78	1.56	2.33	1.56	0	1.56	2.33	0	1.17	0	0.78	1.95
S3	7	102.17	34.0506	5.56	2.38	1.59	1.19	0	1.59	2.78	0	2.78	0	0	0.4	2.78	6.35	0.4	0	1.59	1.98	2.38	1.59	0.4	1.98	0.79	2.38	1.59	0.4	1.59	0	1.59	1.19	0	0.4	2.38	0.79	1.19	1.19	2.78	2.38	0	1.98	1.59	0	0.79	0	1.19	1.19
S3	8	102.169	34.0507	5.93	1.98	1.98	1.98	0	2.37	3.56	0.4	3.16	0	0	0	1.98	5.53	0	0	2.37	1.58	1.58	2.37	0	1.58	1.19	2.77	1.58	0.4	0.79	0	0.79	2.37	0.4	1.19	1.19	1.19	1.58	1.58	1.58	1.58	0	1.58	1.98	0	0.4	0	0.79	2.77
S4	1	102.171	34.0519	3.69	3.23	0	4.61	2.76	1.84	0	0.46	3.23	0	0	0	2.3	6.45	0	0	2.3	0.46	6.45	3.23	0	0.46	1.38	1.84	0.92	0.46	1.38	0	3.23	2.3	0.92	3.23	2.76	2.3	1.38	0.92	3.69	0	0	1.84	1.84	0.46	0.92	0.92	0.92	0
S4	2	102.171	34.0521	3.03	2.6	0	3.46	2.16	2.16	0	1.3	3.46	0	0	0	2.6	6.49	0	0.43	1.73	0	6.49	3.46	0	0	1.73	2.16	1.3	0	1.73	0.43	1.73	3.03	1.3	2.6	3.03	1.73	2.16	1.3	3.9	0.43	0	2.16	2.16	0.43	1.3	1.3	1.3	0
S4	3	102.171	34.0527	2.64	1.76	0	3.96	1.76	2.64	0	0.88	2.2	0	0	0	3.52	6.17	0	0	2.2	0.88	7.05	2.64	0	0	1.76	0.88	1.76	0.88	2.2	0	1.32	3.52	0	2.2	2.2	3.08	2.64	1.76	3.08	0	0	1.32	2.2	0.44	1.76	0.44	1.76	0
S4	4	102.172	34.052	3.4	2.13	0	4.26	2.55	2.13	0.43	1.28	3.4	0	0	0.43	2.13	6.38	0.43	0.43	1.28	0.43	5.11	2.98	0.43	0	1.28	0.43	2.13	0.43	1.7	0	2.13	3.83	0	1.7	2.98	2.55	1.7	1.7	2.55	0	0	1.7	1.7	0	0.85	0.85	1.28	0
S4	5	102.171	34.0519	3.21	1.83	0	3.67	2.29	2.75	0	0.92	3.21	0	0	0	3.21	7.34	0	0	2.75	0.46	5.96	3.21	0	0.46	0.92	1.83	0.92	0	1.38	0	0.92	2.75	0	1.38	3.67	1.83	2.75	1.38	3.67	0	0	1.38	2.29	0	1.38	0.46	1.83	0
S4	6	102.171	34.052	4.11	2.28	0	3.2	1.83	1.83	0	0.46	3.65	0.46	0	0	3.65	6.39	0.46	0	2.28	0	6.39	2.28	0.91	0	1.37	1.37	1.37	0	1.83	0	0.46	2.28	0	2.28	1.83	2.28	1.37	1.83	3.2	0	0	0.91	2.74	0.91	1.83	0	1.37	0
S4	7	102.171	34.052	2.73	2.27	0	2.73	3.64	2.73	0	1.36	3.18	0.45	0.45	0	4.09	5.91	0	0	1.82	0.91	5.91	3.64	0	0.45	1.36	0.91	0.45	0	2.27	0	2.27	1.82	0.45	0.91	2.73	2.73	0.91	2.27	2.73	0.45	0	1.36	1.82	0.45	2.27	0.45	0.91	0
S4	8	102.171	34.0519	3.85	2.88	0.48	3.37	3.37	3.37	0	0.48	2.88	0	0	0	3.37	5.77	0	0.48	2.4	0	6.73	2.88	0	0	1.92	1.44	0.48	0	1.44	0.48	1.92	2.88	0	0.96	2.4	2.4	1.44	0.96	3.85	0	0	1.44	2.4	0.48	1.92	0	1.44	0
S5	1	102.174	34.0528	3.38	2.11	0	6.75	0	0	0	0	3.8	2.11	2.53	2.11	1.27	4.64	0	3.8	0	1.27	4.22	2.11	0	1.69	0.42	2.11	0	0	2.95	0	2.53	0	0.84	0.42	2.95	2.53	0	0.84	5.91	0.84	0.42	0.84	0	0	0.84	0	0	2.53
S5	2	102.174	34.0528	2.26	1.81	0	6.79	0	0	0	0	2.26	1.81	2.26	1.36	0.9	4.52	0	4.52	0	0.9	6.79	2.71	0	2.26	0	1.81	0	0	2.71	0	2.26	0	0.45	0	3.17	2.26	0	1.36	6.79	1.36	0	0.45	0	0	1.36	0	0	2.26
S5	3	102.175	34.0528	2.97	2.97	0.5	6.44	0.5	0	0	0	3.47	1.49	1.98	0.99	2.48	3.96	0	3.47	0	0.5	5.94	1.98	0	2.97	0	1.49	0	0	2.48	0	1.98	0	0	0	2.97	1.49	0	1.98	7.92	0.5	0	0.99	0	0	0.99	0	0	2.97
S5	4	102.174	34.0529	4.13	2.29	0.46	5.5	0	0	0	0	3.67	2.29	1.38	2.29	2.75	3.21	0	3.67	0.46	0	5.05	1.38	0	3.21	0	2.29	0	0	1.83	0	2.29	0	0	0	3.67	1.83	0	0.92	5.96	1.38	0	1.38	0.46	0	0.46	0	0	1.83
S5	5	102.175	34.053	2.97	2.54	0	6.78	0	0.42	0.42	0	2.12	1.69	2.12	1.69	2.97	2.54	0.42	3.81	0	0	5.93	2.12	0	3.39	0	1.69	0.85	0.42	2.12	0.42	2.54	0	0	0	1.69	1.69	0	0.42	6.78	1.69	0	0.85	0	0.42	0.42	0.42	0	2.12
S5	6	102.175	34.0527	2.97	1.69	0	5.51	0	0	0	0	2.54	1.27	1.69	1.27	3.39	2.97	0	3.81	0	0	4.24	2.54	0	3.81	0	2.54	0.42	0.42	2.54	0	2.97	0	0	0	2.12	0.85	0	0.85	6.78	1.27	0	1.27	0	0	0.85	0.42	0	2.54
S5	7	102.175	34.0528	2.71	3.17	0	5.43	0	0.45	0	0	3.17	2.71	2.71	2.71	2.71	3.62	0	3.17	0	0	4.07	2.26	0	3.17	0	0.9	0	0.9	2.26	0.45	2.26	0.45	0.45	0.45	2.71	1.81	0	0.9	6.79	0.9	0	0.45	0.45	0	1.36	0	0	2.26
S5	8	102.175	34.0527	2.28	2.28	0	6.85	0	0	0	0	3.65	1.83	1.83	2.28	3.2	2.74	0	3.65	0	0.46	3.65	1.83	0	2.74	0.91	1.83	0	0	1.37	0.46	1.37	0	0	0.46	2.28	2.74	0	0.46	6.39	1.83	0	0.91	0	0	0.91	0	0.46	2.28
S6	1	102.179	34.0517	1.66	1.66	0	4.97	0	0	0	0	0	0	0	1.1	8.84	0	4.42	7.73	0	0	0	1.1	0	0	1.66	0	0	0	2.76	0	0	2.76	0	0	0	2.76	4.42	1.1	0	0.55	0	0.55	3.31	0	0.55	1.1	0.55	3.31
S6	2	102.18	34.0517	0.58	2.92	0	4.68	0.58	0.58	0	0	0	0	0	1.75	8.19	0	3.51	8.77	0	0	0	2.34	0	0	1.17	0	0.58	0	3.51	0.58	0	2.34	0	0	0	3.51	4.09	0.58	0.58	0.58	0	0	2.92	0	1.17	0.58	0.58	1.75
S6	3	102.179	34.0517	0	3.23	0	4.3	0	0	0	0	0.54	0.54	0.54	1.61	8.6	0.54	2.69	6.45	0	0	0.54	1.61	0	0.54	1.08	0	0	0	2.15	0.54	0	3.23	0	0.54	0	2.69	3.23	0	0.54	0	0	0	2.15	0.54	0.54	1.61	0	2.69
S6	4	102.179	34.0517	1.08	2.16	0.54	4.32	0	0	0	0	0	0	0	1.08	6.49	0	3.78	8.65	0	0	1.08	0.54	0	0	1.62	0	1.62	0	3.24	0.54	0	2.7	0	0	0	3.78	4.32	1.62	0	0	0	0.54	2.7	0	1.62	2.16	0	2.16
S6	5	102.179	34.0517	0.53	1.59	0	3.7	0	0.53	0	0.53	0.53	0	0	0.53	7.41	0	2.65	6.88	0.53	0.53	0	2.12	0	0	1.06	0	1.06	0	2.65	0	0.53	3.17	0	0	0	4.23	3.7	1.06	0	0.53	0	1.06	3.17	0.53	1.06	1.06	0	2.65
S6	6	102.179	34.0519	1.06	1.59	0	4.23	0	0	0	0	0	0.53	0	0	7.94	0	4.23	6.35	0	0	0	1.06	0	0	1.59	0	0	0.53	3.17	0	0.53	2.65	0	0.53	0	4.23	4.76	0.53	0	0	0	1.59	2.12	0	1.06	1.59	0.53	2.12
S6	7	102.179	34.0517	0.5	1	0	3.5	0	0.5	0	0.5	0	0	0.5	1.5	6	0	3	8	0	0.5	0	2	0	0	0.5	0	0	0	2.5	0	0	2	0	0	0	4.5	5	1	0	0	0	1	3	0	1.5	2	0	3
S6	8	102.179	34.0518	1.06	2.65	0.53	3.17	0	0	0.53	0.53	0.53	0	0	1.06	7.41	0	2.65	8.47	0	0	0	1.59	0	0	2.12	0	0	0.53	3.17	0	0	3.17	0	0	0.53	3.7	4.76	1.59	0	0	0	1.06	2.65	0	0	2.65	0	3.7
The numbers in the table were the relative abundance of each species (the number of individuals of one species as compared to that of the whole community
[truncated: 33 more columns]
